# Supplementary material for: The Prophylactic Use of Bovine Colostrum in a Murine Model of TNBS-Induced Colitis
Source: Animals (Basel). 2020 Mar 15;10(3):492. doi: 10.3390/ani10030492 (PMC7143345; doi:10.3390/ani10030492)
Supplement: Supplementary file 1 [file animals-10-00492-s001.zip]

Archive with 1 entries (1 files):
- animals-726716-supplementary.rar
